# Supplementary material for: Text mining and portal development for gene-specific publications on Alzheimer’s disease and other neurodegenerative diseases
Source: BMC Med Inform Decis Mak. 2024 Apr 17;24(Suppl 3):98. doi: 10.1186/s12911-024-02501-7 (PMC11025191; doi:10.1186/s12911-024-02501-7)
Supplement: Supplementary file 1 — Supplementary Material 1. [file 12911_2024_2501_MOESM1_ESM.xlsx]

## Sheet: Sheet1
No.	Key word
1	lysosome
2	proteasome
3	endosome
4	mitochondria
5	ubiquitination
6	phagocytosis
7	autophagy
8	myelination
9	ferroptosis
10	neuroinflammation
11	tauopathy
12	neurotoxicity
13	microglia function
14	microglia activation
15	astrocyte activation
16	lipid metabolism
17	fatty acid metabolism
18	oxidative stress
19	iron homeostasis
20	vesicle transport
21	protein trafficking
22	blood-brain barrier
23	chronical inflammation
24	innate immune response
25	viral/bacterial infection
26	viral infection
27	bacterial infection
28	beta-amyloid deposition
29	tau deposition
30	tau-related pathology
31	TDP-43 deposition
32	synaptic damage
